# Supplementary material for: Polysaccharide from Gleditsia sinensis Seed Endosperm Ameliorates Type 2 Diabetes and Its Associated Cardiorenal Injuries by Modulating TLR4/MyD88/NF-κB Pathway and Gut Microbiota
Source: Metabolites. 2026 May 18;16(5):339. doi: 10.3390/metabo16050339 (PMC13208391; doi:10.3390/metabo16050339)
Supplement: Supplementary file 1 [file metabolites-16-00339-s001.zip]

Archive with 1 entries (1 files):
- metabolites-4300382-supplementary.pdf
